# Supplementary material for: Intrinsic chicory root fibers modulate colonic microbial butyrate-producing pathways and improve insulin sensitivity in individuals with obesity
Source: Cell Rep Med. 2025 Jul 15;6(7):102237. doi: 10.1016/j.xcrm.2025.102237 (PMC12281436; doi:10.1016/j.xcrm.2025.102237)
Supplement: Table S9. Changes in mean relative abundances of common taxa (mean relative abundance of at least 1% and mean prevalence in at least 50% of the samples) in the treatment group from baseline (week 0) over time and their respective fold changes, p values and FDR-corrected q values [file mmc2.xlsx]

## Sheet: Sheet1
Supplementary Table S9 Changes in mean relative abundances of common taxa (mean relative abundance of at least 1% and mean prevalence in at least 50% of the samples) in the treatment group from baseline (wk 0) over time and their respective fold changes, p-values and fdr-corrected q-values.
taxon	mean relative abundance (%)					fold∆ over baseline				p-value				q-value
	Wk 0	Wk 2	Wk 6	Wk 9	Wk 12	W0-2	Wk0-6	Wk0-9	Wk-12	W0-2	Wk0-6	Wk0-9	Wk-12	Wk0-2		Wk0-6		Wk0-9		Wk-12
Alistipes	0.0049	0.0041	0.0019	0.0025	0.003	0.84	0.39	0.51	0.6	0.829	0.242	0.397	0.527	0.975	0.553		0.805		0.898
Anaerostipes	0.0098	0.0249	0.047	0.0427	0.0365	2.54	4.8	4.37	3.73	<0.001	<0.001	<0.001	<0.001	<0.001	<0.001		<0.001		<0.001
Bacteroides	0.0585	0.0558	0.0499	0.0388	0.0422	0.95	0.85	0.66	0.72	0.448	0.24	0.035	0.211	0.849	0.553		0.326		0.898
Barnesiella	0.0043	0.0036	0.0031	0.0036	0.003	0.83	0.72	0.83	0.7	0.835	0.707	0.833	0.683	0.975	0.844		0.922		0.932
Bifidobacterium	0.0454	0.0987	0.1402	0.1571	0.1839	2.17	3.08	3.46	4.05	0.013	<0.001	<0.001	<0.001	0.244	<0.001		<0.001		<0.001
Blautia	0.1013	0.0997	0.0827	0.0957	0.0936	0.98	0.82	0.95	0.92	0.414	0.018	0.273	0.553	0.849	0.108		0.761		0.898
Butyricicoccus	0.0048	0.0025	0.003	0.0025	0.0032	0.53	0.63	0.51	0.68	0.248	0.333	0.27	0.431	0.849	0.615		0.761		0.898
CAG-56	0.0028	0.0021	0.0018	0.0018	0.0022	0.76	0.65	0.64	0.78	0.777	0.661	0.642	0.801	0.975	0.816		0.922		0.956
Christensenellaceae R7 group	0.0093	0.0056	0.0037	0.0077	0.0069	0.6	0.4	0.83	0.74	0.064	0.006	0.144	0.931	0.547	0.056		0.543		0.957
Coprococcus	0.0193	0.0137	0.0108	0.0125	0.0151	0.71	0.56	0.65	0.78	0.089	0.005	0.032	0.177	0.547	0.056		0.326		0.898
Dorea	0.0186	0.0173	0.0186	0.0205	0.0214	0.93	1	1.1	1.15	0.518	0.397	0.827	0.569	0.857	0.699		0.922		0.898
Erysipelotrichaceae UCG-003	0.0112	0.0096	0.0061	0.0068	0.0078	0.86	0.54	0.61	0.7	0.808	0.188	0.341	0.926	0.975	0.553		0.788		0.957
Eubacterium coprostanoligenes group unidentified Genus	0.0121	0.0069	0.0057	0.0089	0.011	0.57	0.47	0.74	0.91	0.039	0.009	0.153	0.448	0.483	0.068		0.543		0.898
Eubacterium eligens group	0.0035	0.0029	0.0025	0.0028	0.0012	0.83	0.74	0.82	0.35	0.835	0.739	0.831	0.25	0.975	0.844		0.922		0.898
Eubacterium hallii group	0.0124	0.0103	0.0108	0.0124	0.0144	0.83	0.86	1	1.15	0.248	0.283	0.872	0.434	0.849	0.553		0.922		0.898
Faecalibacterium	0.0853	0.0877	0.0819	0.0877	0.0838	1.03	0.96	1.03	0.98	0.955	0.447	0.972	0.463	0.975	0.72		0.983		0.898
Fusicatenibacter	0.0194	0.0234	0.0212	0.0201	0.0229	1.21	1.09	1.03	1.18	0.431	0.781	0.983	0.382	0.849	0.85		0.983		0.898
Holdemanella	0.0159	0.0112	0.0094	0.0187	0.0109	0.7	0.59	1.17	0.69	0.428	0.232	0.694	0.545	0.849	0.553		0.922		0.898
Lachnoclostridium	0.0037	0.0022	0.0022	0.0015	0.0022	0.59	0.59	0.41	0.6	0.533	0.534	0.292	0.553	0.857	0.775		0.761		0.898
Lachnospira	0.0048	0.0043	0.0047	0.0039	0.003	0.9	0.98	0.81	0.62	0.908	0.987	0.823	0.607	0.975	0.987		0.922		0.898
Lachnospiraceae ND3007 group	0.0082	0.0097	0.0069	0.0072	0.0077	1.18	0.84	0.87	0.93	0.975	0.545	0.841	0.969	0.975	0.775		0.922		0.969
Lachnospiraceae NK4A136 group	0.0098	0.0061	0.0047	0.0051	0.004	0.63	0.47	0.52	0.41	0.088	0.02	0.091	0.032	0.547	0.108		0.454		0.292
Lachnospiraceae unidentified Genus	0.0769	0.0781	0.0647	0.057	0.0699	1.02	0.84	0.74	0.91	0.775	0.143	0.092	0.225	0.975	0.537		0.454		0.898
Monoglobus	0.0027	0.0025	0.0025	0.0024	0.0024	0.91	0.91	0.9	0.89	0.875	0.878	0.865	0.861	0.975	0.916		0.922		0.957
Ruminococcaceae NK4A214 group	0.003	0.0015	0.0027	0.0025	0.0032	0.49	0.89	0.82	1.05	0.381	0.661	0.732	0.91	0.849	0.816		0.922		0.957
Oscillospiraceae unidentified Genus	0.0019	0.0015	0.0012	0.0016	0.0017	0.78	0.59	0.82	0.88	0.749	0.494	0.796	0.863	0.975	0.762		0.922		0.957
Parabacteroides	0.0058	0.0053	0.0032	0.0019	0.0038	0.91	0.54	0.32	0.65	0.666	0.255	0.098	0.365	0.975	0.553		0.454		0.898
Phascolarctobacterium	0.0138	0.0102	0.0116	0.01	0.0102	0.74	0.84	0.72	0.74	0.335	0.284	0.056	0.026	0.849	0.553		0.413		0.292
Romboutsia	0.0051	0.0032	0.0046	0.0048	0.0041	0.63	0.91	0.94	0.81	0.291	0.753	0.435	0.205	0.849	0.844		0.805		0.898
Roseburia	0.0154	0.0073	0.0065	0.0067	0.0084	0.47	0.42	0.44	0.54	0.203	0.145	0.161	0.302	0.849	0.537		0.543		0.898
Ruminococcus	0.0468	0.0312	0.0251	0.0253	0.0226	0.67	0.54	0.54	0.48	0.29	0.188	0.552	0.115	0.849	0.553		0.922		0.854
Ruminococcaceae UCG_002	0.0127	0.0087	0.0077	0.0109	0.0123	0.68	0.61	0.86	0.97	0.199	0.233	0.432	0.705	0.849	0.553		0.805		0.932
Ruminococcus gauvreauii group	0.0069	0.0045	0.0042	0.0044	0.005	0.65	0.6	0.64	0.72	0.499	0.428	0.482	0.605	0.857	0.72		0.849		0.898
Ruminococcus torques group	0.0095	0.0087	0.0066	0.0065	0.0071	0.91	0.69	0.68	0.74	0.874	0.072	0.309	0.312	0.975	0.333		0.761		0.898
Senegalimassilia	0.0045	0.0029	0.005	0.0041	0.0047	0.64	1.12	0.92	1.05	0.405	0.891	0.824	0.669	0.849	0.916		0.922		0.932
Streptococcus	0.0066	0.0067	0.0045	0.0031	0.0078	1.02	0.69	0.47	1.2	0.945	0.655	0.38	0.801	0.975	0.816		0.805		0.956
Subdoligranulum	0.0314	0.028	0.0324	0.0304	0.0316	0.89	1.03	0.97	1	0.459	0.566	0.791	0.787	0.849	0.775		0.922		0.956
Wk 0 : baseline, week 0; Wk 2: two weeks of intervention; Wk 6: six weeks of intervention; Wk 9: nine weeks of intervention, Wk 12: end of the study after 12 weeks of interventio
