# Supplementary material for: Intrinsic chicory root fibers modulate colonic microbial butyrate-producing pathways and improve insulin sensitivity in individuals with obesity
Source: Cell Rep Med. 2025 Jul 15;6(7):102237. doi: 10.1016/j.xcrm.2025.102237 (PMC12281436; doi:10.1016/j.xcrm.2025.102237)
Supplement: Table S10. Changes in mean relative abundances of common taxa (mean relative abundance of at least 1% and mean prevalence in at least 50% of the samples) in the placebo group from baseline (week 0) over time and their respective fold changes, p values and FDR-corrected q values [file mmc3.xlsx]

## Sheet: Sheet1
Supplementary Table S10. Changes in mean relative abundances of common taxa (mean relative abundance of at least 1% and mean prevalence in at least 50% of the samples) in the placebo group from baseline (wk0) over time and their respective fold changes, p-values and fdr-corrected q-values.
taxon	mean relative abundance (%)					fold∆ over baseline				p-value				q-value
	Wk 0	Wk 2	Wk 6	Wk 9	Wk 12	W0-2	Wk0-6	Wk0-9	Wk-12	W0-2	Wk0-6	Wk0-9	Wk-12	Wk0-2		Wk0-6		Wk0-9		Wk-12
Agathobacter	0.0028	0.0029	0.0019	0.0018	0.0024	1	0.66	0.64	0.85	0.471	0.192	0.298	0.517	0.997	0.983		0.926		0.982
Alistipes	0.0031	0.0025	0.0027	0.0029	0.0032	0.78	0.87	0.94	1.02	0.483	0.858	0.54	0.743	0.997	0.983		0.926		0.982
Anaerostipes	0.0218	0.0179	0.0233	0.0222	0.0206	0.82	1.07	1.02	0.94	0.3	0.877	0.743	0.747	0.997	0.983		0.926		0.982
Bacteroides	0.0424	0.0448	0.0586	0.0506	0.0503	1.06	1.38	1.19	1.19	0.883	0.443	0.973	0.881	0.998	0.983		0.994		0.982
Bifidobacterium	0.0528	0.0678	0.0784	0.0775	0.0906	1.28	1.48	1.47	1.72	0.669	0.541	0.181	0.091	0.997	0.983		0.926		0.982
Blautia	0.102	0.0946	0.086	0.0898	0.1022	0.93	0.84	0.88	1	0.325	0.178	0.177	0.909	0.997	0.983		0.926		0.982
Butyricicoccus	0.0042	0.0043	0.0038	0.0035	0.0039	1.03	0.92	0.83	0.92	0.95	0.845	0.662	0.848	0.998	0.983		0.926		0.982
CAG-56	0.0035	0.0033	0.0033	0.003	0.0033	0.95	0.95	0.87	0.95	0.603	0.533	0.811	0.594	0.997	0.983		0.926		0.982
Christensenellaceae R7 group	0.0123	0.0128	0.0102	0.0114	0.0083	1.04	0.83	0.93	0.68	0.72	0.968	0.649	0.214	0.997	0.983		0.926		0.982
Clostridia UCG-014 unidentified Genus	0.005	0.0078	0.005	0.0058	0.0064	1.56	0.99	1.16	1.27	0.991	0.723	0.866	0.911	0.998	0.983		0.926		0.982
Clostridium sensu stricto 1	0.0099	0.0087	0.0058	0.0056	0.0077	0.88	0.59	0.57	0.78	0.955	0.494	0.555	0.724	0.998	0.983		0.926		0.982
Collinsella	0.0182	0.0245	0.0158	0.0161	0.0166	1.35	0.87	0.88	0.91	0.741	0.874	0.89	0.918	0.997	0.983		0.93		0.982
Coprococcus	0.0178	0.0158	0.0133	0.0141	0.0193	0.89	0.75	0.79	1.08	0.731	0.278	0.187	0.917	0.997	0.983		0.926		0.982
Dorea	0.0198	0.0174	0.0166	0.0139	0.0172	0.88	0.84	0.7	0.87	0.353	0.293	0.002	0.336	0.997	0.983		0.086		0.982
Eggerthellaceae unidentified Genus	0.005	0.0058	0.0048	0.0046	0.0051	1.16	0.96	0.92	1.03	0.798	0.293	0.439	0.314	0.997	0.983		0.926		0.982
Erysipelotrichaceae UCG-003	0.0207	0.0182	0.0155	0.0167	0.015	0.88	0.75	0.81	0.73	0.2	0.151	0.099	0.044	0.997	0.983		0.926		0.982
Eubacterium coprostanoligenes group_unidentified Genus	0.0103	0.0124	0.0119	0.0072	0.0126	1.2	1.15	0.7	1.22	0.533	0.785	0.403	0.596	0.997	0.983		0.926		0.982
Eubacterium eligens group	0.0046	0.0058	0.0043	0.0037	0.0035	1.28	0.95	0.81	0.77	0.116	0.944	0.73	0.814	0.997	0.983		0.926		0.982
Eubacterium hallii group	0.0159	0.0139	0.0143	0.0145	0.0141	0.87	0.89	0.91	0.88	0.391	0.389	0.236	0.242	0.997	0.983		0.926		0.982
Eubacterium ventriosum group	0.002	0.0021	0.002	0.003	0.0019	1.08	0.99	1.54	0.97	0.824	0.909	0.581	0.825	0.997	0.983		0.926		0.982
Faecalibacterium	0.0839	0.0904	0.0947	0.0866	0.076	1.08	1.13	1.03	0.91	0.733	0.966	0.588	0.421	0.997	0.983		0.926		0.982
Fusicatenibacter	0.0247	0.0224	0.0226	0.022	0.0243	0.91	0.92	0.89	0.98	0.217	0.239	0.261	0.383	0.997	0.983		0.926		0.982
Holdemanella	0.0176	0.0139	0.0137	0.0103	0.0092	0.79	0.78	0.59	0.53	0.937	0.87	0.199	0.212	0.998	0.983		0.926		0.982
Lachnoclostridium	0.0034	0.0042	0.0037	0.0032	0.0032	1.24	1.1	0.94	0.96	0.606	0.793	0.833	0.801	0.997	0.983		0.926		0.982
Lachnospira	0.0038	0.0059	0.0039	0.003	0.0035	1.57	1.04	0.79	0.94	0.528	0.895	0.625	0.738	0.997	0.983		0.926		0.982
Lachnospiraceae ND3007 group	0.0108	0.012	0.0069	0.0099	0.0107	1.11	0.64	0.91	0.99	0.686	0.078	0.598	0.814	0.997	0.983		0.926		0.982
Lachnospiraceae NK4A136 group	0.0055	0.0071	0.0061	0.0068	0.0064	1.29	1.1	1.22	1.15	0.918	0.492	0.715	0.895	0.998	0.983		0.926		0.982
Lachnospiraceae UCG-001	0.0021	0.0049	0.0033	0.0026	0.0034	2.28	1.54	1.21	1.59	0.289	0.579	0.802	0.548	0.997	0.983		0.926		0.982
Lachnospiraceae unidentified Genus	0.0663	0.0656	0.0784	0.065	0.0594	0.99	1.18	0.98	0.9	0.52	0.6	0.386	0.57	0.997	0.983		0.926		0.982
Monoglobus	0.0024	0.0028	0.0022	0.0022	0.0024	1.15	0.92	0.9	0.99	0.807	0.893	0.856	0.984	0.997	0.983		0.926		0.984
Muribaculaceae unidentified Genus	0.0055	0.0068	0.0044	0.0075	0.0071	1.23	0.79	1.37	1.3	0.53	0.885	0.526	0.624	0.997	0.983		0.926		0.982
Oscillospiraceae unidentified Genus	0.002	0.0016	0.0018	0.0017	0.0019	0.79	0.93	0.84	0.97	0.61	0.824	0.72	0.954	0.997	0.983		0.926		0.984
Parabacteroides	0.0056	0.0041	0.0035	0.0042	0.0044	0.72	0.62	0.75	0.78	0.363	0.533	0.37	0.476	0.997	0.983		0.926		0.982
Phascolarctobacterium	0.0104	0.0085	0.0085	0.008	0.0072	0.82	0.81	0.76	0.69	0.552	0.379	0.517	0.061	0.997	0.983		0.926		0.982
Romboutsia	0.0057	0.0056	0.0078	0.0078	0.007	0.99	1.37	1.37	1.22	0.998	0.983	0.999	0.97	0.998	0.983		0.999		0.984
Roseburia	0.0202	0.0233	0.0213	0.0211	0.0175	1.15	1.05	1.04	0.87	0.669	0.598	0.85	0.617	0.997	0.983		0.926		0.982
Ruminococcaceae UCG-002	0.0116	0.0078	0.0078	0.0073	0.0085	0.68	0.67	0.63	0.74	0.074	0.08	0.079	0.174	0.997	0.983		0.926		0.982
UCG-005	0.0027	0.0039	0.0046	0.0033	0.0028	1.43	1.66	1.19	1	0.808	0.884	0.789	0.448	0.997	0.983		0.926		0.982
Ruminococcaceae NK4A214 group	0.0045	0.0033	0.0032	0.0035	0.0051	0.73	0.7	0.78	1.13	0.335	0.552	0.433	0.709	0.997	0.983		0.926		0.982
Ruminococcus	0.0582	0.0479	0.0541	0.0427	0.0347	0.82	0.93	0.73	0.6	0.687	0.806	0.259	0.165	0.997	0.983		0.926		0.982
Ruminococcus gauvreauii group	0.0073	0.0049	0.0061	0.0065	0.0053	0.67	0.84	0.9	0.73	0.501	0.746	0.508	0.861	0.997	0.983		0.926		0.982
Ruminococcus torques group	0.0155	0.0086	0.014	0.0088	0.0118	0.55	0.9	0.56	0.76	0.006	0.328	0.004	0.181	0.262	0.983		0.095		0.982
Senegalimassilia	0.0038	0.0037	0.0039	0.0038	0.0036	0.96	1.02	1.01	0.95	0.566	0.303	0.348	0.547	0.997	0.983		0.926		0.982
Streptococcus	0.0099	0.0108	0.0132	0.0201	0.0111	1.1	1.33	2.03	1.12	0.94	0.655	0.273	0.626	0.998	0.983		0.926		0.982
Subdoligranulum	0.0254	0.0315	0.0291	0.0332	0.0317	1.24	1.15	1.31	1.25	0.437	0.882	0.585	0.593	0.997	0.983		0.926		0.982
Sutterella	0.0038	0.0026	0.0027	0.0021	0.0027	0.69	0.72	0.57	0.72	0.266	0.386	0.194	0.353	0.997	0.983		0.926		0.982
